# Supplementary material for: Defatted Seed Residue of Cucumis Melo as a Novel, Renewable and Green Biosorbent for Removal of Selected Heavy Metals from Wastewater: Kinetic and Isothermal Study
Source: Molecules. 2022 Oct 7;27(19):6671. doi: 10.3390/molecules27196671 (PMC9573229; doi:10.3390/molecules27196671)
Supplement: Supplementary file 1 [file molecules-27-06671-s001.zip]

Archive with 1 entries (1 files):
- molecules-1917272-supplementary.pdf
